# Supplementary material for: Do Ultrasound Lung Abnormalities Correlate to Biomarkers and Male Gender in Rheumatoid Arthritis Patients? A Monocentric Cross-Sectional Study
Source: J Clin Med. 2024 Jun 17;13(12):3534. doi: 10.3390/jcm13123534 (PMC11204435; doi:10.3390/jcm13123534)
Supplement: Supplementary file 1 [file jcm-13-03534-s001.zip]

Archive with 1 entries (1 files):
- jcm-2993367-supplementary.pdf
